# Supplementary material for: Environmentally Relevant Iron Oxide Nanoparticles Produce Limited Acute Pulmonary Effects in Rats at Realistic Exposure Levels
Source: Int J Mol Sci. 2021 Jan 8;22(2):556. doi: 10.3390/ijms22020556 (PMC7827273; doi:10.3390/ijms22020556)
Supplement: Supplementary file 1 [file ijms-22-00556-s001.zip]

Archive with 4 entries (4 files):
- Supplementary Figures.docx
- Supplementary Information_1 HRV study_with track changes for proofs.docx
- Supplementary Information_2 FeOx mixture ratio calculations and additional dose metrics.docx
- Supplementary Tables.docx
